# Supplementary material for: Interrelations of work with health and wellbeing on a 50+ year old workforce assessed using longitudinal self-reports and actigraphy
Source: Sci Rep. 2026 Jul 28;16:23215. doi: 10.1038/s41598-026-58229-z (PMC13415521; doi:10.1038/s41598-026-58229-z)
Supplement: Supplementary file 1 — Supplementary Material 1: Questionnaires_in_SHAW.xlsx [file 41598_2026_58229_MOESM1_ESM.xlsx]

## Sheet: Summary
This Excel spreadsheet provides a summary of the Questionnaires we used in SHAW for the study:
A. Tsanas et al.: Interrelations of work with health and wellbeing on a 50+ year old workforce assessed using longitudinal self reports and actigraphy, Scientific Reports, 2026
Navigate in each of the Excel tabs to see the specific questionnaires used and the possible responses

## Sheet: PSQI
Brief Job Stress Questionnaire (BJSQ)	Pittsburgh Sleep Quality Index (PSQI)
	Item	Question	Short version in manuscript	Responses
	1	During the past month, what time would you normally go to bed at night?	time to bed	time given in 24h format (down to minute level precision)
	2	During the past month, how long (in minutes) has it usually taken you to fall asleep each night?	time to fall asleep	number
	3	Over the past month, what time would you usually get out of bed?	wake-up time	time given in 24h format (down to minute level precision)
	4	During the past month, how many hours of actual sleep did you get at night? (This may be different than the number of hours you spent in bed.)	hours of sleep	number (between 0-24)
	5a	Cannot get to sleep within 30 minutes	can't sleep within 30min	1, Not during the past month | 2, Less than once a week | 3, Once or twice a week | 4, Three or more times a week
	5b	Wake up in the middle of the night or early morning	wake up at night	1, Not during the past month | 2, Less than once a week | 3, Once or twice a week | 4, Three or more times a week
	5c	Have to get up to use the bathroom	go to bathroom	1, Not during the past month | 2, Less than once a week | 3, Once or twice a week | 4, Three or more times a week
	5d	Cannot breathe comfortably	can't breathe	1, Not during the past month | 2, Less than once a week | 3, Once or twice a week | 4, Three or more times a week
	5e	Cough or snore loudly	cough or snore	1, Not during the past month | 2, Less than once a week | 3, Once or twice a week | 4, Three or more times a week
	5f	Feel too cold	too cold	1, Not during the past month | 2, Less than once a week | 3, Once or twice a week | 4, Three or more times a week
	5g	Feel too hot	too hot	1, Not during the past month | 2, Less than once a week | 3, Once or twice a week | 4, Three or more times a week
	5h	Have bad dreams	bad dreams	1, Not during the past month | 2, Less than once a week | 3, Once or twice a week | 4, Three or more times a week
	5i	Have pain	pain	1, Not during the past month | 2, Less than once a week | 3, Once or twice a week | 4, Three or more times a week
	5j	Other reason(s), please describe:	other reason
	6	During the past month, how often have you taken medicine to help you sleep (prescribed or "over the counter")?	take medication	1, Not during the past month | 2, Less than once a week | 3, Once or twice a week | 4, Three or more times a week
	7	During the past month, how often have you had trouble staying awake while driving, eating meals, or engaging in social activity?	trouble staying awake	1, Not during the past month | 2, Less than once a week | 3, Once or twice a week | 4, Three or more times a week
	8	During the past month, how much of a problem has it been for you to keep up enough enthusiasm to get things done?	keep enthusiasm	1, No problem at all | 2, Only a very slight problem | 3, Somewhat of a problem | 4, A very big problem
	9	During the past month, how would you rate your sleep quality overall?	sleep quality overall	1, Very good | 2, Fairly good | 3, Fairly bad | 4, Very bad
	10	Do you have a bed partner or room mate?	bed partner	1, No bed partner or room mate | 2, Partner/room mate in other room | 3, Partner in same room but not same bed | 4, Partner in same bed
	10a	Loud snoring	snoring	1, Not during the past month | 2, Less than once a week | 3, Once or twice a week | 4, Three or more times a week
	10b	Long pauses between breaths while asleep	breath pausing	1, Not during the past month | 2, Less than once a week | 3, Once or twice a week | 4, Three or more times a week
	10c	Legs twitching or jerking while you sleep	leg twitching	1, Not during the past month | 2, Less than once a week | 3, Once or twice a week | 4, Three or more times a week
	10d	Episodes of disorientation or confusion during sleep	disorientation	1, Not during the past month | 2, Less than once a week | 3, Once or twice a week | 4, Three or more times a week
	10e	Other restlessness while you sleep, please describe:	restlessness	(free text)
		*** Questions 10 to 10b are applicable if having a bed partner
	Domain1	Use item 9 ("sleep quality overall"), and assign to domain when input is: (a) "very good" = 0; (b) "fairly good" = 1; (c) "fairly bad" = 2; (d) "very bad" = 3	Quality
	Domain2	Use item 2 ("time to fall asleep"), with: (a) <=15min = 0; (b) 16-30min = 1; (c) 31-60min = 2; (d) >60min = 3. Then add to the previous, item 5a as scored: "0" -> 0; "1-2" ->1; "3-4" ->2; "5-6 -> 3	Latency
	Domain3	Use item 4 ("hours of sleep"), and assign to domain when input is: (a) ">7h" = 0; (b) "6-7" = 1; "5-6" = 2; <5 = 3	Duration
	Domain4	First compute the Habitual efficiency% as: 100*[item 4/(item3 - item1)]. Then assign to domain depending on that: >85% = 0; 75-84% = 1; 65-74% = 2; <65% = 3	Efficiency
	Domain5	Use items 5b-5j and add them up as indicated in the responses above. Then the final domain is determined depending on that sum: (a) 0->0; 1-9->1; 10-18->2; 19-27->3	Disturbances
	Domain6	Use item 6 and use the entry as seen in the responses above	Medication
	Domain7	Add items 8 and 9 as indicated in the responses above. Then use that sum and assign the domain final score using the following: "0" ->0; "1-2" ->1; "3-4" -> 2; "5-6" ->3	Dysfunction
	Global PSQI	no input, this is the sum of the 7 PSQI domains, each of which lies in the range 0-3. Thus, the global PSQI lies in the range 0-21 (lower is better)	Global PSQI

## Sheet: BJSQ
Brief Job Stress Questionnaire (BJSQ)
	Item	Question	Short version in manuscript	Responses
	1	I have an extremely large amount of work to do	much work	1, Very much so | 2, Moderately so | 3, Somewhat | 4, Not at all
	2	I can't complete work in the required time	can't complete	1, Very much so | 2, Moderately so | 3, Somewhat | 4, Not at all
	3	I have to work as hard as I can	hard work	1, Very much so | 2, Moderately so | 3, Somewhat | 4, Not at all
	4	I have to pay very careful attention	careful attention	1, Very much so | 2, Moderately so | 3, Somewhat | 4, Not at all
	5	My job is difficult in that it requires a high level of knowledge and technical skill	difficult work	1, Very much so | 2, Moderately so | 3, Somewhat | 4, Not at all
	6	I need to be constantly thinking about work throughout the working day	constrantly thinking	1, Very much so | 2, Moderately so | 3, Somewhat | 4, Not at all
	7	My job requires a lot of physical work	physical work	1, Very much so | 2, Moderately so | 3, Somewhat | 4, Not at all
	8	I can work at my own pace	work own pace	1, Very much so | 2, Moderately so | 3, Somewhat | 4, Not at all
	9	I can choose how and in what order to do my work	choose how	1, Very much so | 2, Moderately so | 3, Somewhat | 4, Not at all
	10	I can reflect my opinions on workplace policy	reflect opinion	1, Very much so | 2, Moderately so | 3, Somewhat | 4, Not at all
	11	My knowledge and skills are rarely used at work	skills rarely used	1, Very much so | 2, Moderately so | 3, Somewhat | 4, Not at all
	12	There are differences of opinion within my department	different opinion	1, Very much so | 2, Moderately so | 3, Somewhat | 4, Not at all
	13	My department does not get along well with other departments	challenging environment	1, Very much so | 2, Moderately so | 3, Somewhat | 4, Not at all
	14	The atmosphere in my workplace is friendly	friendly atmosphere	1, Very much so | 2, Moderately so | 3, Somewhat | 4, Not at all
	15	My working environment is poor (e.g. noise, lighting, temperature, ventilation)	poor environment	1, Very much so | 2, Moderately so | 3, Somewhat | 4, Not at all
	16	This job suits me well	suits well	1, Very much so | 2, Moderately so | 3, Somewhat | 4, Not at all
	17	My job is worth doing	worth doing	1, Very much so | 2, Moderately so | 3, Somewhat | 4, Not at all
	18	I have been very active	very active	1, Never | 2, Almost never | 3, Sometimes | 4, Often | 5, Almost always | 6, Always
	19	I have been full of energy	full energy	1, Never | 2, Almost never | 3, Sometimes | 4, Often | 5, Almost always | 6, Always
	20	I have been lively	lively	1, Never | 2, Almost never | 3, Sometimes | 4, Often | 5, Almost always | 6, Always
	21	I have felt angry	angry	1, Never | 2, Almost never | 3, Sometimes | 4, Often | 5, Almost always | 6, Always
	22	I have been inwardly annoyed or aggravated	annoyed	1, Never | 2, Almost never | 3, Sometimes | 4, Often | 5, Almost always | 6, Always
	23	I have felt irritable	irritable	1, Never | 2, Almost never | 3, Sometimes | 4, Often | 5, Almost always | 6, Always
	24	I have felt extremely tired	tired	1, Never | 2, Almost never | 3, Sometimes | 4, Often | 5, Almost always | 6, Always
	25	I have felt exhausted	exhausted	1, Never | 2, Almost never | 3, Sometimes | 4, Often | 5, Almost always | 6, Always
	26	I have felt weary or listless	weary listless	1, Never | 2, Almost never | 3, Sometimes | 4, Often | 5, Almost always | 6, Always
	27	I have felt tense	etense	1, Never | 2, Almost never | 3, Sometimes | 4, Often | 5, Almost always | 6, Always
	28	I have felt worried or insecure	worried insecure	1, Never | 2, Almost never | 3, Sometimes | 4, Often | 5, Almost always | 6, Always
	29	I have felt restless	restless	1, Never | 2, Almost never | 3, Sometimes | 4, Often | 5, Almost always | 6, Always
	30	I have been feeling depressed	depressed	1, Never | 2, Almost never | 3, Sometimes | 4, Often | 5, Almost always | 6, Always
	31	I have thought that doing anything was a hassle	hassle	1, Never | 2, Almost never | 3, Sometimes | 4, Often | 5, Almost always | 6, Always
	32	I have been unable to concentrate	not concenstrating	1, Never | 2, Almost never | 3, Sometimes | 4, Often | 5, Almost always | 6, Always
	33	I have felt gloomy	gloomy	1, Never | 2, Almost never | 3, Sometimes | 4, Often | 5, Almost always | 6, Always
	34	I have been unable to handle work	can't handle	1, Never | 2, Almost never | 3, Sometimes | 4, Often | 5, Almost always | 6, Always
	35	I have felt sad	sad	1, Never | 2, Almost never | 3, Sometimes | 4, Often | 5, Almost always | 6, Always
	36	I have felt dizzy	dizzy	1, Never | 2, Almost never | 3, Sometimes | 4, Often | 5, Almost always | 6, Always
	37	I have experienced joint pains	joint pains	1, Never | 2, Almost never | 3, Sometimes | 4, Often | 5, Almost always | 6, Always
	38	I have experienced headaches	headaches	1, Never | 2, Almost never | 3, Sometimes | 4, Often | 5, Almost always | 6, Always
	39	I have had a stiff neck and / or shoulders	nech shoulders	1, Never | 2, Almost never | 3, Sometimes | 4, Often | 5, Almost always | 6, Always
	40	I have had lower back pain	back pain	1, Never | 2, Almost never | 3, Sometimes | 4, Often | 5, Almost always | 6, Always
	41	I have had eyestrain	eye strain	1, Never | 2, Almost never | 3, Sometimes | 4, Often | 5, Almost always | 6, Always
	42	I have experienced heart palpitations or shortness of breath	heart palpitations	1, Never | 2, Almost never | 3, Sometimes | 4, Often | 5, Almost always | 6, Always
	43	I have experienced stomach and / or intestine problems	stomach problems	1, Never | 2, Almost never | 3, Sometimes | 4, Often | 5, Almost always | 6, Always
	44	I have lost my appetite	lost appetite	1, Never | 2, Almost never | 3, Sometimes | 4, Often | 5, Almost always | 6, Always
	45	I have experienced diarrhea and / or constipation	diarrhea constipation	1, Never | 2, Almost never | 3, Sometimes | 4, Often | 5, Almost always | 6, Always
	46	I haven't been able to sleep well	can't sleep	1, Never | 2, Almost never | 3, Sometimes | 4, Often | 5, Almost always | 6, Always
	56	I am satisfied with my job	satisfied work	1, Satisfied | 5, Somewhat satisfied | 6, Somewhat dissatisfied | 7, Dissatisfied
	57	I am satisfied with my family life	satisfied family	1, Satisfied | 5, Somewhat satisfied | 6, Somewhat dissatisfied | 7, Dissatisfied

## Sheet: WEMWBS
Brief Job Stress Questionnaire (BJSQ)	Warwick-Edinburgh Mental Wellbeing scale (WEMWBS)
	Item	Question	Short version in manuscript	Responses
	1	I've been feeling optimistic about the future	optimistic	1, None of the time | 2, Rarely | 3, Some of the time | 4, Often | 5, All of the time
	2	I've been feeling useful	useful	1, None of the time | 2, Rarely | 3, Some of the time | 4, Often | 5, All of the time
	3	I've been feeling relaxed	relaxed	1, None of the time | 2, Rarely | 3, Some of the time | 4, Often | 5, All of the time
	4	I've been feeling interested in other people	interest ppl	1, None of the time | 2, Rarely | 3, Some of the time | 4, Often | 5, All of the time
	5	I've had energy to spare	energy space	1, None of the time | 2, Rarely | 3, Some of the time | 4, Often | 5, All of the time
	6	I've been dealing with problems well	deal problems	1, None of the time | 2, Rarely | 3, Some of the time | 4, Often | 5, All of the time
	7	I've been thinking clearly	think clearly	1, None of the time | 2, Rarely | 3, Some of the time | 4, Often | 5, All of the time
	8	I've been able to make up my own mind about things	own mind	1, None of the time | 2, Rarely | 3, Some of the time | 4, Often | 5, All of the time
	9	I've been feeling good about myself	feel good	1, None of the time | 2, Rarely | 3, Some of the time | 4, Often | 5, All of the time
	10	I've been feeling loved	feel loved	1, None of the time | 2, Rarely | 3, Some of the time | 4, Often | 5, All of the time
	11	I've been feeling confident	feel confident	1, None of the time | 2, Rarely | 3, Some of the time | 4, Often | 5, All of the time
	12	I've been interested in new things	new things	1, None of the time | 2, Rarely | 3, Some of the time | 4, Often | 5, All of the time
	13	I've been feeling close to other people	close people	1, None of the time | 2, Rarely | 3, Some of the time | 4, Often | 5, All of the time
	14	I've been feeling cheerful	cheerful	1, None of the time | 2, Rarely | 3, Some of the time | 4, Often | 5, All of the time
	total WEMWBS	no input, this is the sum of the 14 WEMWBS items; lies in the range 14-70 (higher is better)	total WEMWBS

## Sheet: WWQB-I
Brief Job Stress Questionnaire (BJSQ)	Workplace wellbeing question bank, Working Time Quality (WWQB-I)
	Item	Question	Short version in manuscript	Responses
	I1	I am very stressed from my commute by the time I get to work.	stressed	1, Strongly agree | 2, Agree | 3, Neither agree nor disagree | 4, Disagree | 5, Strongly disagree
	I2	Would you say that arranging to take an hour or two off during working hours to take care of personal or family matters is...?	personal priorities	1, Very easy | 2, Fairly easy | 3, Fairly difficult | 4, Very difficult | 5, Don't know
	I3	Normally, how many times a month do you work… At night, for at least 2 hours between 10:00pm and 05:00am?	night work	(number)
	I4	Normally, how many times a month do you work… More than 10 hours a day?	>10h work	(number)
	I5	I take sufficient breaks throughout the working day (lunch, toilet, screen breaks etc). Breaks reduce the likelihood of eye strain, upper limb problems, backache and fatigue.	work breaks	1, Always | 2, Most of the time | 3, Sometimes | 4, Rarely | 5, Never | 6, Don't know
	I6	Over the last 12 months… How often have you worked in your free time to meet work demands?	work own time	1, Daily | 2, Several times a week | 3, Several times a month | 4, Less often | 5, Never | 6, Don't know
	I7	After I leave my work I keep worrying about job problems	worry	1, Never | 2, Occasionally | 3, Some of the time | 4, Much of the time | 5, Most of the time | 6, All of the time | 7, Don't know
	I8	I find it difficult to unwind at the end of a workday	no unwind	1, Never | 2, Occasionally | 3, Some of the time | 4, Much of the time | 5, Most of the time | 6, All of the time | 7, Don't know
	I9	How often do you feel too tired after work to enjoy the things you would like to do at home?	tired	1, Never | 2, Hardly ever | 3, Sometimes | 4, Often | 5, Always | 6, Don't know
	I10	And how satisfied are you with the balance between the time you spend on your paid work and the time you spend on other aspects of your life?	work-life balance	Extremely dissatisfied | | Extremely satisfied

## Sheet: WWQB-J
Brief Job Stress Questionnaire (BJSQ)	Workplace wellbeing question bank, Physical Environemnt (WWQB-J)
	Item	Question	Short version in manuscript	Responses
	J1	Tiring or painful positions?	tiring or painful	1. All of the time 2. Almost all of the time 3. Around 3⁄4 of the time 4. Around half of the time 5. Around 1⁄4 of the time 6. Almost never 7. Never
	J2	Repetitive hand or arm movements?	repetitive move	1. All of the time 2. Almost all of the time 3. Around 3⁄4 of the time 4. Around half of the time 5. Around 1⁄4 of the time 6. Almost never 7. Never
	J3	I have the tools I need to do my job effectively	tools needed	1. Strongly agree 2. Agree 3. Neither agree nor disagree 4. Disagree 5. Strongly disagree
	J4	I have adequate facilities in my workplace which support my health and wellbeing (e.g. lighting, washing, toilet, rest and changing facilities, and somewhere clean to eat and drink during breaks)	adequate facilities	1. Strongly agree 2. Agree 3. Neither agree nor disagree 4. Disagree 5. Strongly disagree
