# Supplementary material for: Interrelations of work with health and wellbeing on a 50+ year old workforce assessed using longitudinal self-reports and actigraphy
Source: Sci Rep. 2026 Jul 28;16:23215. doi: 10.1038/s41598-026-58229-z (PMC13415521; doi:10.1038/s41598-026-58229-z)
Supplement: Supplementary file 2 — Supplementary Material 2: Actigraphy_measures.xlsx [file 41598_2026_58229_MOESM2_ESM.xlsx]

## Sheet: Overview
	Actigraphy measure name	Explanation
PA	M10	most active 10 hours
	M10 time	start time of the most active 10 hours
	L5	least active 5 hours
	L5 time	start time of the least active 5 hours
	RA	Relative amplitude of most and least active hours
	Sedentary activity (min)	number of minutes in sedentary activity
	Light activity (min)	number of minutes in light activity
	Moderate activity (min)	number of minutes in moderate activity
	Vigorous activity (min)	number of minutes in vigorous activity
	MVPA (min)	Moderate to Vigorous Physical activity (adding the moderate activity and vigorous activity minutes)
	MDA	Mean diurnal activity (rise time to bed time)
	MNA	Mean nocturnal activity
	MA	Mean activity with diurnal and nocturnal components
	%NA	Nocturnal activity (ratio of nocturnal activity over the total sum activity)
	5th prc diurnal activity	5th percentiles of diurnal activity
	25th prc diurnal activity	25th percentiles of diurnal activity
	50th prc diurnal activity	50th percentiles of diurnal activity
	75th prc diurnal activity	75th percentiles of diurnal activity
	95th prc diurnal activity	95th percentiles of diurnal activity
	TD-Cov	Time Dependent Coefficient of Variation (activity during the non-sleep hours of day)
	Activity TKEO	Computing the diurnal activity variability using the Teager-Kaiser Energy Operator (TKEO)
	Activity ratio TKEO	Ratio of diurnal activity variability against overall activity variability evaluated using TKEO
	Activity RMSSD	Computing the diurnal activity variability using the root mean squared successive differences (RMSSD)
	Activity ratio RMSSD	Ratio of diurnal activity variability against overall activity variability evaluated using RMSSD
Sleep	Sleep onset	time of sleep start
	Sleep offset (wake up)	time of wake up
	Sleep activity 5%	activity measured during sleep time, 5th percentile
	Sleep activity 25%	activity measured during sleep time, 25th percentile
	Sleep activity 50%	activity measured during sleep time, 50th percentile
	Sleep activity 75%	activity measured during sleep time, 75th percentile
	Sleep activity 95%	activity measured during sleep time, 95th percentile
	Sleep entropy	Entropy of the activity during sleep (variability of activity during sleep)
	Number of wake ups	Number of wake-up periods during sleep
	Wake-after-sleep onset (WASO) in minutes	Minutes awake interrupting sleep
	number of awakenings	Number of times having awakenings in night
	awakenings total minutes	Total number of minutes awakenings lasted for each automatically detected nocturnal sleep
	sleep duration	total sleep duration
	total sleep	total time in bed trying to sleep
	sleep efficiency	% of time actually sleeping vs total time in bed
Diurnal variability	IS1	Interday stability using 1-hour windows
	IS2	Interday stability using 1-hour windows with 30-min overlap
	IV1	Intraday variability (24 hours) Intraday
	IV2	Intraday variability (1440 min)
	IV3	Intraday variability (24 hours with 30-min overlap)
	Sleep temperature zenith	Maximum temperature during sleep
	Sleep temperature zenith time	Time of maximum temperature during sleep
	Sleep temperature nadir	Minimum temperature during sleep
	Sleep temperature nadir time	Time of minimum temperature during sleep
	Sleep temperature range	Range of temperature during sleep
	Sleep temperature onset - zenith time difference	Difference between the temperature in sleep onset and max temperature during sleep
	Sleep temperature onset - nadir time difference	Difference between the temperature in sleep onset and min temperature during sleep
	Sleep temperature offset - zenith time difference	Difference between the temperature in sleep offset and max temperature during sleep
	Sleep temperature offset - nadir time difference	Difference between the temperature in sleep offset and min temperature during sleep
	Sleep onset phase	Successive differences in sleep onset timing
	Sleep offset phase	Successive differences in sleep offset timing

## Sheet: Categorized actigraphy measures
Actigraphy measures computed in SHAW
	Physical Activity (PA)			Sleep			Diurnal variability
	Actigraphy measure name	Explanation		Actigraphy measure name	Explanation		Actigraphy measure name	Explanation
	M10	most active 10 hours		Sleep onset	time of sleep start		IS1	Interday stability using 1-hour windows
	M10 time	start time of the most active 10 hours		Sleep offset (wake up)	time of wake up		IS2	Interday stability using 1-hour windows with 30-min overlap
	L5	least active 5 hours		Sleep activity 5%	activity measured during sleep time, 5th percentile		IV1	Intraday variability (24 hours) Intraday
	L5 time	start time of the least active 5 hours		Sleep activity 25%	activity measured during sleep time, 25th percentile		IV2	Intraday variability (1440 min)
	RA	Relative amplitude of most and least active hours		Sleep activity 50%	activity measured during sleep time, 50th percentile		IV3	Intraday variability (24 hours with 30-min overlap)
	Sedentary activity (min)	number of minutes in sedentary activity		Sleep activity 75%	activity measured during sleep time, 75th percentile		Sleep temperature zenith	Maximum temperature during sleep
	Light activity (min)	number of minutes in light activity		Sleep activity 95%	activity measured during sleep time, 95th percentile		Sleep temperature zenith time	Time of maximum temperature during sleep
	Moderate activity (min)	number of minutes in moderate activity		Sleep entropy	Entropy of the activity during sleep (variability of activity during sleep)		Sleep temperature nadir	Minimum temperature during sleep
	Vigorous activity (min)	number of minutes in vigorous activity		Number of wake ups	Number of wake-up periods during sleep		Sleep temperature nadir time	Time of minimum temperature during sleep
	MVPA (min)	Moderate to Vigorous Physical activity (adding the moderate activity and vigorous activity minutes)		Wake-after-sleep onset (WASO) in minutes	Minutes awake interrupting sleep		Sleep temperature range	Range of temperature during sleep
	MDA	Mean diurnal activity (rise time to bed time)		number of awakenings	Number of times having awakenings in night		Sleep temperature onset - zenith time difference	Difference between the temperature in sleep onset and max temperature during sleep
	MNA	Mean nocturnal activity		awakenings total minutes	Total number of minutes awakenings lasted for each automatically detected nocturnal sleep		Sleep temperature onset - nadir time difference	Difference between the temperature in sleep onset and min temperature during sleep
	MA	Mean activity with diurnal and nocturnal components		sleep duration	total sleep duration		Sleep temperature offset - zenith time difference	Difference between the temperature in sleep offset and max temperature during sleep
	%NA	Nocturnal activity (ratio of nocturnal activity over the total sum activity)		total sleep	total time in bed trying to sleep		Sleep temperature offset - nadir time difference	Difference between the temperature in sleep offset and min temperature during sleep
	5th prc diurnal activity	5th percentiles of diurnal activity		sleep efficiency	% of time actually sleeping vs total time in bed		Sleep onset phase	Successive differences in sleep onset timing
	25th prc diurnal activity	25th percentiles of diurnal activity					Sleep offset phase	Successive differences in sleep offset timing
	50th prc diurnal activity	50th percentiles of diurnal activity
	75th prc diurnal activity	75th percentiles of diurnal activity
	95th prc diurnal activity	95th percentiles of diurnal activity
	TD-Cov	Time Dependent Coefficient of Variation (activity during the non-sleep hours of day)
	Activity TKEO	Computing the diurnal activity variability using the Teager-Kaiser Energy Operator (TKEO)
	Activity ratio TKEO	Ratio of diurnal activity variability against overall activity variability evaluated using TKEO
	Activity RMSSD	Computing the diurnal activity variability using the root mean squared successive differences (RMSSD)
	Activity ratio RMSSD	Ratio of diurnal activity variability against overall activity variability evaluated using RMSSD

## Sheet: Notes
N.B.
NB1	The categorization into PA, sleep, and diurnal variability characteristics is NOT unique (or universally agreed); we use it for easier reference and presentation
NB2	For the algorithmic definitions of these actigraphy measures please consult the manuscript and the references provided therein; see also my ActigraphyToolbox (https://github.com/ThanasisTsanas/ActigraphyToolbox)
NB3	The MATLAB source code for many of the actigraphy measures is available at: https://github.com/ThanasisTsanas/ActigraphyToolbox
